# Supplementary material for: Analysis of Mycorrhization Trends and Undesired Fungi Species in Three- and Six-Year-Old Tuber aestivum Plantations in Hungary
Source: J Fungi (Basel). 2024 Oct 7;10(10):696. doi: 10.3390/jof10100696 (PMC11508518; doi:10.3390/jof10100696)
Supplement: Supplementary file 1 [file jof-10-00696-s001.zip]

Archive with 1 entries (1 files):
- jof-3192304-supplementary.pdf
